# Supplementary material for: Assessing COVID-19 pandemic’s impact on essential diabetes care in Manila, the Philippines: A mixed methods study
Source: PLOS Glob Public Health. 2024 Jan 23;4(1):e0002333. doi: 10.1371/journal.pgph.0002333 (PMC10805280; doi:10.1371/journal.pgph.0002333)
Supplement: S1 Data — (CSV) [file pgph.0002333.s005.csv]

case	age	sex	education	maritalstat	durdm	hypertension	heartdse	ckd	stroke	asthma	thyroiddse	jointdse	malignancy	benignmass	parkinsons	myasthenia	pre_hh	cur_hh	pre_livelihood	cur_livelihood	pre_income	cur_income	pre_insurance	pre_phic	pre_hmo	pre_privinsure	cur_insurance	cur_phic	cur_hmo	cur_privinsure	pre_consultdur	cur_consultdur	pre_hcpslot	pre_transpodifficulty	cur_hcpslot	cur_transpodifficulty	pre_consafford	cur_consafford	pre_consforego	cur_consforego	pre_medfrequency	cur_medfrequency	pre_sourcing	cur_sourcing	pre_reachingmeds	cur_reachingmeds	pre_medsforego	cur_medsforego	pre_medsafford
1	64	Female	Primary	Widowed	14	0	0	0	1	0	0	0	0	0	0	0	12	12	No	No	5,000 - 20,000	5,000 - 20,000	None (wala)	0	0	0	None (Wala)	0	0	0	5 to 10 years	5 to 10 years	7	8	1	8	Rarely (Bihira)	Rarely (Bihira)	No	No	Daily	Daily	10	10	10	10	No	No	Sometimes
2	59	Female	Vocational School	Never married	11	1	0	0	0	0	1	0	0	0	0	0	3	3	No	No	5,000 - 20,000	20,000 - 50,000	Private health insurance (ibang private insurance)	0	0	1	Private health insurance (ibang private insurance)	0	0	1	2 to ²5 years	<1 year	10	10	1	10	Always (Lagi)	Sometimes (Minsan)	No	No	Daily	Daily	10	10	10	10	No	No	Always
3	70	Female	High School	Never married	11	1	0	0	0	0	0	0	0	0	0	0	11	11	No	No	5,000 - 20,000	5,000 - 20,000	PhilHealth	1	0	0	PhilHealth	1	0	0	5 to 10 years	5 to 10 years	9	10	9	9	Always (Lagi)	Always (Lagi)	No	No	<1 day/week	Daily	10	10	10	10	No	No	Always
4	62	Female	College/University	Never married	7	1	0	0	0	0	0	0	0	0	0	0	2	2	Yes	No	Less than 5,000	Less than 5,000	PhilHealth	1	0	0	PhilHealth	1	0	0	2 to ²5 years	<1 year	10	10	2	10	Often (Madalas)	Rarely (Bihira)	No	No	Daily	Daily	10	10	10	10	No	Yes	Always
5	64	Female	High School	Widowed	9	1	0	0	0	0	0	0	0	0	0	0	6	6	No	No	Less than 5,000	Less than 5,000	PhilHealth	1	0	0	PhilHealth	1	0	0	2 to ²5 years	<1 year	8	10	8	10	Rarely (Bihira)	Never (Hindi)	No	No	Daily	Daily	10	10	10	10	No	No	Always
6	47	Female	High School	Currently married/Common law/Living with partner	23	1	0	0	0	1	0	0	0	0	0	0	8	5	No	No	20,000 - 50,000	5,000 - 20,000	PhilHealth	1	0	0	PhilHealth	1	0	0	>10 years	>10 years	10	10	10	10	Always (Lagi)	Often (Madalas)	No	Yes	Daily	Daily	10	10	10	10	No	No	Always
7	74	Female	High School	Never married	19	1	0	0	0	0	0	0	0	0	0	0	6	10	Yes	Yes	20,000 - 50,000	20,000 - 50,000	PhilHealth	1	0	0	PhilHealth	1	0	0	2 to ²5 years	1 to ²2 years	10	10	8	9	Often (Madalas)	Always (Lagi)	No	No	5 days/week	1 day/week	10	10	10	10	No	No	Always
8	61	Female	High School	Never married	7	1	0	0	0	0	0	0	0	0	0	0	10	12	Yes	No	5,000 - 20,000	5,000 - 20,000	None (wala)	0	0	0	PhilHealth	1	0	0	2 to ²5 years	<1 year	10	10	7	10	Sometimes (Minsan)	Sometimes (Minsan)	Yes	Yes	Daily	Daily	10	10	10	10	No	No	Always
9	75	Female	Primary	Widowed	10	1	1	0	0	0	0	0	0	0	0	0	7	7	No	No	5,000 - 20,000	5,000 - 20,000	PhilHealth	1	0	0	PhilHealth	1	0	0	>10 years	>10 years	10	10	10	10	Always (Lagi)	Always (Lagi)	No	No	Daily	Daily	10	10	10	10	No	No	Always
10	53	Female	High School	Currently married/Common law/Living with partner	9	1	0	0	0	0	0	0	0	0	0	0	6	4	Yes	Yes	5,000 - 20,000	5,000 - 20,000	None (wala)	0	0	0	None (Wala)	0	0	0	1 to ²2 years	<1 year	10	10	10	10	Often (Madalas)	Often (Madalas)	No	No	Daily	5 days/week	10	9	10	10	Yes	Yes	Often
11	74	Male	High School	Currently married/Common law/Living with partner	11	0	0	0	0	0	0	0	0	0	0	0	2	2	No	No	Unknown	Unknown	PhilHealth	1	0	0	PhilHealth	1	0	0	5 to 10 years	NA	3	9	1	8	Always (Lagi)	Never (Hindi)	No	No	Daily	3 days/week	10	10	10	10	No	No	Always
12	51	Male	High School	Never married	7	0	0	0	0	0	0	0	0	0	0	0	8	7	Yes	Yes	Unknown	5,000 - 20,000	None (wala)	0	0	0	None (Wala)	0	0	0	2 to ²5 years	NA	10	10	10	10	Often (Madalas)	Often (Madalas)	Yes	Yes	3 days/week	3 days/week	10	10	10	10	Yes	Yes	Sometimes
13	73	Female	High School	Widowed	18	1	0	0	0	0	0	0	0	0	0	0	4	4	No	No	5,000 - 20,000	5,000 - 20,000	PhilHealth	1	0	0	PhilHealth	1	0	0	2 to ²5 years	2 to ²5 years	9	10	5	10	Sometimes (Minsan)	Often (Madalas)	Yes	No	Daily	Daily	10	10	10	10	Yes	No	Sometimes
14	70	Female	High School	Currently married/Common law/Living with partner	10	1	0	0	0	0	0	0	0	0	0	0	3	3	No	No	5,000 - 20,000	20,000 - 50,000	PhilHealth,Private health insurance (ibang private insurance)	1	0	1	PhilHealth	1	0	0	>10 years	>10 years	10	10	10	10	Always (Lagi)	Always (Lagi)	No	No	Daily	Daily	10	10	10	10	No	No	Always
15	71	Female	Primary	Widowed	31	1	0	0	0	0	0	0	0	0	0	0	4	6	No	No	20,000 - 50,000	Unknown	PhilHealth	1	0	0	PhilHealth	1	0	0	5 to 10 years	5 to 10 years	10	10	10	10	Often (Madalas)	Often (Madalas)	No	No	Daily	Daily	10	10	10	10	No	No	Often
16	55	Female	College/University	Never married	5	0	0	0	0	0	0	0	0	0	0	0	2	2	Yes	Yes	5,000 - 20,000	20,000 - 50,000	PhilHealth	1	0	0	PhilHealth	1	0	0	<1 year	<1 year	8	10	3	8	Sometimes (Minsan)	Sometimes (Minsan)	Yes	Yes	5 days/week	Daily	10	10	10	10	Yes	Yes	Often
17	61	Male	High School	Currently married/Common law/Living with partner	11	0	0	0	0	0	0	0	0	0	0	0	5	4	Yes	No	20,000 - 50,000	Unknown	PhilHealth,HMO membership (miyembro ng HMO)	1	1	0	PhilHealth	1	0	0	>10 years	NA	10	10	3	10	Always (Lagi)	Rarely (Bihira)	No	No	Daily	Daily	10	10	10	10	No	No	Always
18	66	Male	High School	Currently married/Common law/Living with partner	9	1	0	0	0	0	0	1	0	0	0	0	2	2	Yes	No	20,000 - 50,000	5,000 - 20,000	HMO membership (miyembro ng HMO)	0	1	0	None (Wala)	0	0	0	2 to ²5 years	1 to ²2 years	10	10	10	10	Always (Lagi)	Rarely (Bihira)	No	No	Daily	5 days/week	10	10	10	10	No	Yes	Often
19	60	Male	College/University	Currently married/Common law/Living with partner	13	1	1	0	0	0	0	0	0	0	0	0	7	6	Yes	No	Unknown	Unknown	PhilHealth	1	0	0	PhilHealth	1	0	0	2 to ²5 years	1 to ²2 years	10	10	5	5	Always (Lagi)	Always (Lagi)	No	No	Daily	Daily	10	10	10	10	No	No	Often
20	49	Female	High School	Currently married/Common law/Living with partner	24	1	1	0	0	0	0	0	0	0	0	0	6	6	Yes	Yes	5,000 - 20,000	5,000 - 20,000	HMO membership (miyembro ng HMO)	0	1	0	None (Wala)	0	0	0	2 to ²5 years	5 to 10 years	8	8	4	6	Always (Lagi)	Rarely (Bihira)	No	Yes	Daily	Daily	7	6	8	8	Yes	Yes	Sometimes
21	52	Male	College/University	Currently married/Common law/Living with partner	12	0	0	0	0	0	0	0	0	0	0	0	4	2	Yes	No	5,000 - 20,000	5,000 - 20,000	PhilHealth	1	0	0	PhilHealth	1	0	0	5 to 10 years	NA	5	10	2	8	Sometimes (Minsan)	Rarely (Bihira)	No	No	3 days/week	3 days/week	9	9	10	10	No	No	Often
22	75	Male	High School	Currently married/Common law/Living with partner	8	1	0	0	0	0	0	0	0	0	0	0	11	11	No	No	Unknown	Unknown	PhilHealth	1	0	0	PhilHealth	1	0	0	2 to ²5 years	5 to 10 years	10	9	9	9	Always (Lagi)	Always (Lagi)	No	No	Daily	Daily	9	9	10	10	No	No	Always
23	63	Male	Primary	Currently married/Common law/Living with partner	8	0	0	0	0	0	0	0	0	0	0	0	8	12	Yes	No	Unknown	Unknown	PhilHealth	1	0	0	PhilHealth	1	0	0	1 to ²2 years	NA	7	9	3	10	Rarely (Bihira)	Never (Hindi)	No	No	Daily	Daily	10	10	10	10	No	No	Sometimes
24	75	Female	College/University	Widowed	29	0	0	0	0	0	0	0	0	0	0	0	2	2	No	No	Unknown	Unknown	PhilHealth	1	0	0	PhilHealth	1	0	0	2 to ²5 years	1 to ²2 years	10	10	10	10	Always (Lagi)	Always (Lagi)	No	No	Daily	Daily	8	8	10	10	No	No	Always
25	60	Female	High School	Separated /divorced/annulled	8	1	1	1	0	0	0	0	0	0	0	0	4	3	No	No	5,000 - 20,000	5,000 - 20,000	PhilHealth	1	0	0	PhilHealth	1	0	0	5 to 10 years	NA	9	10	7	9	Rarely (Bihira)	Rarely (Bihira)	No	No	Daily	<1 day/week	10	10	10	10	No	No	Often
26	65	Female	High School	Currently married/Common law/Living with partner	15	1	0	0	0	0	0	0	0	0	0	0	5	4	No	No	Unknown	Unknown	PhilHealth	1	0	0	PhilHealth	1	0	0	5 to 10 years	5 to 10 years	9	10	10	10	Often (Madalas)	Often (Madalas)	No	No	Daily	Daily	10	9	10	10	No	No	Often
27	52	Female	High School	Widowed	9	0	0	0	0	0	0	0	0	0	0	0	7	6	Yes	Yes	5,000 - 20,000	5,000 - 20,000	None (wala)	0	0	0	None (Wala)	0	0	0	2 to ²5 years	1 to ²2 years	10	10	10	10	Rarely (Bihira)	Rarely (Bihira)	No	No	Daily	Daily	8	6	9	8	No	No	Never
28	68	Female	High School	Widowed	18	0	1	0	0	0	0	0	0	0	0	0	6	1	No	No	5,000 - 20,000	Less than 5,000	PhilHealth	1	0	0	PhilHealth	1	0	0	2 to ²5 years	2 to ²5 years	10	10	9	9	Sometimes (Minsan)	Sometimes (Minsan)	No	No	Daily	Daily	10	10	10	10	No	No	Often
29	63	Male	College/University	Currently married/Common law/Living with partner	6	1	1	0	0	0	0	0	0	0	0	0	3	2	Yes	No	5,000 - 20,000	Less than 5,000	PhilHealth	1	0	0	PhilHealth	1	0	0	2 to ²5 years	1 to ²2 years	10	10	9	7	Always (Lagi)	Sometimes (Minsan)	Yes	Yes	Daily	Daily	10	10	10	9	No	No	Always
30	60	Male	High School	Currently married/Common law/Living with partner	8	1	0	0	0	0	0	0	0	0	0	0	4	4	Yes	Yes	5,000 - 20,000	5,000 - 20,000	PhilHealth	1	0	0	PhilHealth	1	0	0	5 to 10 years	<1 year	8	10	10	10	Always (Lagi)	Sometimes (Minsan)	No	No	3 days/week	1 day/week	10	10	10	10	No	No	Often
31	62	Female	Primary	Never married	6	1	0	0	0	0	0	0	0	0	0	0	10	10	Yes	Yes	5,000 - 20,000	5,000 - 20,000	PhilHealth	1	0	0	PhilHealth	1	0	0	2 to ²5 years	5 to 10 years	9	10	9	10	Always (Lagi)	Always (Lagi)	No	No	Daily	Daily	10	10	10	10	Yes	Yes	Sometimes
32	75	Female	Primary	Widowed	12	1	0	0	0	0	0	0	0	0	0	0	12	12	No	No	5,000 - 20,000	5,000 - 20,000	None (wala)	0	0	0	None (Wala)	0	0	0	5 to 10 years	NA	8	10	9	10	Always (Lagi)	No consult done in the past 6 months	No	No consult done in the past 6 months	5 days/week	1 day/week	10	10	10	10	No	No	Often
33	55	Female	High School	Widowed	6	1	0	0	0	0	0	0	0	0	0	0	6	11	Yes	Yes	5,000 - 20,000	5,000 - 20,000	PhilHealth	1	0	0	PhilHealth	1	0	0	<1 year	<1 year	3	9	10	10	Rarely (Bihira)	Often (Madalas)	No	No	<1 day/week	Daily	10	10	10	10	No	Yes	Sometimes
34	64	Female	High School	Widowed	6	1	1	0	0	0	0	0	0	0	0	0	10	10	Yes	Yes	Unknown	Unknown	PhilHealth	1	0	0	PhilHealth	1	0	0	2 to ²5 years	2 to ²5 years	9	10	8	10	Always (Lagi)	Often (Madalas)	No	No	Daily	Daily	10	10	10	10	No	No	Always
35	61	Male	High School	Currently married/Common law/Living with partner	11	1	0	0	0	0	0	0	0	0	0	0	2	2	Yes	Yes	5,000 - 20,000	5,000 - 20,000	PhilHealth	1	0	0	PhilHealth	1	0	0	2 to ²5 years	2 to ²5 years	6	10	6	10	Often (Madalas)	Often (Madalas)	No	No	Daily	Daily	10	10	10	10	No	No	Often
36	69	Female	High School	Widowed	12	1	1	0	0	0	0	0	0	0	0	0	4	4	Yes	Yes	Unknown	Unknown	PhilHealth	1	0	0	PhilHealth	1	0	0	2 to ²5 years	1 to ²2 years	9	10	7	8	Often (Madalas)	Often (Madalas)	No	No	Daily	Daily	10	10	10	10	No	No	Often
37	63	Male	High School	Currently married/Common law/Living with partner	13	0	0	0	0	0	0	0	0	0	0	0	3	3	No	Yes	5,000 - 20,000	5,000 - 20,000	PhilHealth	1	0	0	PhilHealth	1	0	0	2 to ²5 years	<1 year	8	10	9	10	Often (Madalas)	Sometimes (Minsan)	No	Yes	3 days/week	1 day/week	9	6	10	10	No	Yes	Often
38	66	Female	High School	Currently married/Common law/Living with partner	10	1	0	0	0	0	0	0	0	0	0	0	10	10	Yes	Yes	Unknown	Unknown	PhilHealth	1	0	0	PhilHealth	1	0	0	2 to ²5 years	1 to ²2 years	9	9	10	10	Always (Lagi)	Always (Lagi)	No	No	Daily	Daily	10	10	10	10	No	No	Sometimes
39	64	Female	College/University	Currently married/Common law/Living with partner	8	0	0	0	0	0	0	0	0	0	0	0	3	3	No	No	20,000 - 50,000	Less than 5,000	PhilHealth,HMO membership (miyembro ng HMO)	1	1	0	PhilHealth	1	0	0	2 to ²5 years	1 to ²2 years	9	10	10	10	Always (Lagi)	Often (Madalas)	No	No	Daily	Daily	10	10	10	10	No	No	Often
40	65	Female	High School	Currently married/Common law/Living with partner	20	1	0	0	0	0	0	0	0	0	0	0	4	3	Yes	Yes	Unknown	5,000 - 20,000	PhilHealth	1	0	0	PhilHealth	1	0	0	2 to ²5 years	5 to 10 years	10	10	10	10	Always (Lagi)	Always (Lagi)	No	No	Daily	Daily	10	10	9	10	No	No	Often
41	51	Male	Vocational School	Currently married/Common law/Living with partner	11	1	0	0	1	0	0	0	0	0	0	0	5	5	Yes	No	20,000 - 50,000	20,000 - 50,000	PhilHealth	1	0	0	PhilHealth	1	0	0	1 to ²2 years	2 to ²5 years	8	9	7	7	Always (Lagi)	No consult done in the past 6 months	No	No	<1 day/week	Daily	10	9	10	10	No	Yes	Always
42	78	Male	High School	Widowed	7	1	1	0	0	0	0	0	0	0	0	0	2	2	Yes	Yes	5,000 - 20,000	5,000 - 20,000	None (wala)	0	0	0	None (Wala)	0	0	0	2 to ²5 years	<1 year	8	10	10	10	Often (Madalas)	Sometimes (Minsan)	No	No	Daily	Daily	9	9	10	10	No	No	Often
43	42	Female	High School	Currently married/Common law/Living with partner	6	0	0	0	0	1	0	0	0	0	0	0	6	6	No	No	5,000 - 20,000	5,000 - 20,000	None (wala)	0	0	0	None (Wala)	0	0	0	2 to ²5 years	2 to ²5 years	9	10	10	10	Always (Lagi)	Always (Lagi)	No	No	3 days/week	Daily	10	10	10	10	No	Yes	Often
44	72	Female	High School	Widowed	22	1	0	0	0	0	0	1	0	0	0	0	3	3	Yes	No	5,000 - 20,000	5,000 - 20,000	PhilHealth	1	0	0	PhilHealth	1	0	0	5 to 10 years	1 to ²2 years	8	10	9	10	Often (Madalas)	Often (Madalas)	No	No	Daily	5 days/week	10	8	10	9	No	No	Always
45	72	Male	High School	Currently married/Common law/Living with partner	11	0	0	0	0	0	0	0	0	0	0	0	2	5	No	No	5,000 - 20,000	5,000 - 20,000	PhilHealth	1	0	0	PhilHealth	1	0	0	2 to ²5 years	NA	10	10	9	10	Sometimes (Minsan)	No consult done in the past 6 months	No	No consult done in the past 6 months	Daily	Daily	10	10	10	10	No	No	Always
46	60	Female	College/University	Currently married/Common law/Living with partner	11	1	0	0	0	0	0	0	0	0	0	0	2	2	Yes	Yes	5,000 - 20,000	5,000 - 20,000	PhilHealth	1	0	0	PhilHealth	1	0	0	2 to ²5 years	NA	10	10	9	9	Sometimes (Minsan)	Never (Hindi)	No	No	Daily	Daily	10	10	9	9	No	No	Often
47	68	Female	High School	Separated /divorced/annulled	6	1	0	0	0	0	0	0	0	0	0	0	5	5	No	No	Unknown	Unknown	PhilHealth	1	0	0	PhilHealth	1	0	0	2 to ²5 years	<1 year	9	10	10	10	Often (Madalas)	Often (Madalas)	No	No	5 days/week	3 days/week	10	10	10	9	No	No	Always
48	70	Male	High School	Widowed	21	1	0	0	0	0	0	0	0	0	0	0	5	4	No	No	5,000 - 20,000	5,000 - 20,000	PhilHealth	1	0	0	PhilHealth	1	0	0	2 to ²5 years	5 to 10 years	10	9	7	7	Always (Lagi)	Always (Lagi)	No	No	Daily	Daily	10	8	10	9	No	No	Often
49	76	Male	High School	Currently married/Common law/Living with partner	15	0	0	0	0	0	0	0	0	0	0	0	5	5	No	No	Unknown	Unknown	PhilHealth	1	0	0	PhilHealth	1	0	0	2 to ²5 years	<1 year	9	10	8	10	Always (Lagi)	Sometimes (Minsan)	No	No	Daily	3 days/week	10	10	10	10	No	No	Often
50	68	Female	Primary	Currently married/Common law/Living with partner	7	1	0	1	0	0	0	0	0	0	0	0	3	3	No	No	20,000 - 50,000	20,000 - 50,000	PhilHealth	1	0	0	PhilHealth	1	0	0	2 to ²5 years	NA	3	8	3	7	Always (Lagi)	No consult done in the past 6 months	No	Yes	Daily	Daily	10	10	10	10	No	Yes	Always
51	62	Female	High School	Currently married/Common law/Living with partner	12	1	0	0	0	0	0	0	0	0	0	0	4	4	Yes	No	5,000 - 20,000	Unknown	None (wala)	0	0	0	None (Wala)	0	0	0	2 to ²5 years	NA	9	10	8	8	Sometimes (Minsan)	No consult done in the past 6 months	No	No consult done in the past 6 months	Daily	Daily	8	9	10	9	No	No	Often
52	62	Female	College/University	Currently married/Common law/Living with partner	11	1	0	0	0	0	0	0	0	0	0	0	3	3	Yes	Yes	20,000 - 50,000	20,000 - 50,000	PhilHealth	1	0	0	PhilHealth	1	0	0	1 to ²2 years	2 to ²5 years	9	9	8	9	Often (Madalas)	Often (Madalas)	No	No	Daily	Daily	10	10	10	10	No	No	Often
53	67	Male	High School	Widowed	5	1	0	0	0	0	0	0	0	0	0	0	5	2	No	No	Unknown	Unknown	PhilHealth	1	0	0	PhilHealth	1	0	0	2 to ²5 years	NA	10	10	6	8	Always (Lagi)	No consult done in the past 6 months	No	No	Daily	5 days/week	10	6	10	9	No	Yes	Often
54	60	Male	College/University	Currently married/Common law/Living with partner	25	0	0	0	0	0	0	0	0	0	0	0	2	2	Yes	No	20,000 - 50,000	Less than 5,000	HMO membership (miyembro ng HMO)	0	1	0	HMO membership (miyembro ng HMO)	0	1	0	>10 years	>10 years	10	9	10	9	Always (Lagi)	Always (Lagi)	No	No	Daily	Daily	10	10	10	10	No	No	Always
55	72	Male	College/University	Currently married/Common law/Living with partner	10	1	0	0	0	0	0	0	0	0	0	0	5	7	Yes	No	Unknown	Unknown	Private health insurance (ibang private insurance)	0	0	1	Private health insurance (ibang private insurance)	0	0	1	1 to ²2 years	2 to ²5 years	9	10	10	10	Often (Madalas)	Always (Lagi)	No	No	5 days/week	5 days/week	10	10	10	10	No	No	Always
56	76	Female	High School	Widowed	9	1	0	0	0	0	0	0	0	0	0	0	5	6	Yes	No	5,000 - 20,000	5,000 - 20,000	PhilHealth	1	0	0	PhilHealth	1	0	0	5 to 10 years	<1 year	9	9	8	10	Always (Lagi)	No consult done in the past 6 months	No	No consult done in the past 6 months	Daily	Stopped medications	10	8	10	8	No	NA	Always
57	53	Female	College/University	Currently married/Common law/Living with partner	8	1	0	0	0	0	0	0	0	0	0	0	7	5	Yes	Yes	Unknown	Unknown	PhilHealth,HMO membership (miyembro ng HMO)	1	1	0	PhilHealth,HMO membership (miyembro ng HMO)	1	1	0	2 to ²5 years	NA	10	10	7	8	Always (Lagi)	No consult done in the past 6 months	No	No	Daily	Daily	10	10	10	10	No	No	Always
58	75	Female	High School	Widowed	9	1	0	0	0	1	0	0	0	0	0	0	7	5	No	No	Unknown	Unknown	PhilHealth	1	0	0	PhilHealth	1	0	0	5 to 10 years	5 to 10 years	9	10	10	10	Always (Lagi)	No consult done in the past 6 months	No	No consult done in the past 6 months	Daily	Daily	10	10	10	10	No	No	Always
59	60	Female	College/University	Currently married/Common law/Living with partner	4	1	0	0	0	0	0	0	0	0	0	0	4	2	No	No	Unknown	Unknown	PhilHealth	1	0	0	PhilHealth	1	0	0	2 to ²5 years	<1 year	10	10	10	10	Always (Lagi)	Always (Lagi)	No	No	Daily	Daily	10	10	10	10	No	No	Always
60	59	Male	College/University	Never married	15	0	0	0	0	0	0	0	0	0	0	0	7	4	Yes	Yes	5,000 - 20,000	5,000 - 20,000	PhilHealth	1	0	0	None (Wala)	0	0	0	2 to ²5 years	2 to ²5 years	9	10	7	10	Often (Madalas)	Often (Madalas)	No	No	Daily	Daily	10	10	10	10	No	No	Often
61	70	Female	High School	Widowed	10	0	0	0	0	0	0	0	0	0	0	0	5	4	No	No	Unknown	Unknown	PhilHealth	1	0	0	PhilHealth	1	0	0	2 to ²5 years	2 to ²5 years	10	10	9	9	Always (Lagi)	Often (Madalas)	No	No	Daily	Daily	10	9	10	9	No	No	Always
62	78	Female	College/University	Currently married/Common law/Living with partner	29	1	0	0	0	0	0	0	0	0	0	0	6	6	Yes	No	20,000 - 50,000	20,000 - 50,000	PhilHealth	1	0	0	PhilHealth	1	0	0	>10 years	2 to ²5 years	10	10	10	10	Always (Lagi)	Always (Lagi)	No	No	Daily	Daily	10	8	10	10	No	No	Always
63	57	Female	High School	Currently married/Common law/Living with partner	11	0	0	0	0	0	0	0	0	0	0	0	5	3	Yes	No	Unknown	Unknown	None (wala)	0	0	0	None (Wala)	0	0	0	1 to ²2 years	NA	6	10	8	8	Always (Lagi)	Rarely (Bihira)	No	No	Daily	Daily	10	10	10	10	Yes	Yes	Always
64	72	Female	High School	Widowed	18	1	0	0	0	0	0	0	0	0	0	0	2	5	No	No	Unknown	Unknown	PhilHealth	1	0	0	PhilHealth	1	0	0	1 to ²2 years	2 to ²5 years	10	9	9	9	Always (Lagi)	Always (Lagi)	No	No	Daily	Daily	10	10	10	10	No	No	Always
65	68	Female	High School	Widowed	8	1	0	1	0	0	0	0	0	0	0	0	5	4	Yes	No	5,000 - 20,000	Unknown	HMO membership (miyembro ng HMO)	0	1	0	None (Wala)	0	0	0	2 to ²5 years	NA	9	10	8	8	Often (Madalas)	No consult done in the past 6 months	No	No consult done in the past 6 months	Daily	Stopped medications	10	10	10	10	No	NA	Often
66	67	Male	High School	Currently married/Common law/Living with partner	8	0	0	0	0	0	0	1	0	0	0	0	13	12	Yes	No	Less than 5,000	Less than 5,000	None (wala)	0	0	0	None (Wala)	0	0	0	1 to ²2 years	NA	9	10	9	10	Often (Madalas)	No consult done in the past 6 months	No	No consult done in the past 6 months	3 days/week	Stopped medications	10	7	10	10	No	No	Often
67	71	Female	Vocational School	Currently married/Common law/Living with partner	10	1	1	0	0	0	0	1	0	0	0	0	10	10	No	No	Unknown	Unknown	None (wala)	0	0	0	None (Wala)	0	0	0	5 to 10 years	1 to ²2 years	9	10	10	10	Often (Madalas)	No consult done in the past 6 months	No	No consult done in the past 6 months	Daily	Stopped medications	10	9	9	9	No	NA	Often
68	74	Male	Primary	Currently married/Common law/Living with partner	8	0	0	0	0	0	0	0	0	0	1	0	10	10	No	No	Unknown	Unknown	None (wala)	0	0	0	None (Wala)	0	0	0	5 to 10 years	1 to ²2 years	8	10	10	10	Often (Madalas)	Often (Madalas)	No	No	Daily	Daily	10	10	10	10	No	No	Often
69	63	Female	High School	Currently married/Common law/Living with partner	21	1	0	0	0	0	0	0	0	0	0	0	2	2	Yes	Yes	5,000 - 20,000	5,000 - 20,000	PhilHealth	1	0	0	PhilHealth	1	0	0	1 to ²2 years	<1 year	9	10	8	9	Always (Lagi)	Often (Madalas)	No	No	Daily	Daily	10	10	10	10	No	No	Always
70	67	Female	Vocational School	Currently married/Common law/Living with partner	7	0	0	0	0	0	0	0	0	0	0	0	7	6	Yes	Yes	20,000 - 50,000	20,000 - 50,000	HMO membership (miyembro ng HMO)	0	1	0	HMO membership (miyembro ng HMO)	0	1	0	1 to ²2 years	NA	8	10	8	10	Always (Lagi)	Always (Lagi)	No	No	Daily	Daily	10	10	10	10	No	No	Always
71	54	Male	College/University	Currently married/Common law/Living with partner	8	1	0	0	0	0	0	0	0	0	0	0	6	6	Yes	Yes	5,000 - 20,000	5,000 - 20,000	None (wala)	0	0	0	None (Wala)	0	0	0	1 to ²2 years	2 to ²5 years	9	10	8	10	Always (Lagi)	Always (Lagi)	No	No	Daily	Daily	10	10	10	10	No	Yes	Always
72	72	Male	High School	Currently married/Common law/Living with partner	10	1	0	0	0	0	0	0	0	0	0	0	3	3	Yes	Yes	5,000 - 20,000	5,000 - 20,000	PhilHealth	1	0	0	PhilHealth	1	0	0	2 to ²5 years	NA	6	7	3	4	Often (Madalas)	No consult done in the past 6 months	No	No	Daily	Daily	9	9	10	10	No	No	Always
73	56	Female	College/University	Currently married/Common law/Living with partner	8	0	0	0	0	0	0	0	0	0	0	0	4	4	Yes	Yes	5,000 - 20,000	5,000 - 20,000	PhilHealth	1	0	0	PhilHealth	1	0	0	1 to ²2 years	<1 year	8	9	9	9	Often (Madalas)	Often (Madalas)	No	No	Daily	Daily	10	10	10	10	No	No	Often
74	73	Female	High School	Widowed	10	1	0	0	0	0	0	0	0	0	0	0	4	4	Yes	Yes	5,000 - 20,000	5,000 - 20,000	PhilHealth	1	0	0	PhilHealth	1	0	0	1 to ²2 years	NA	9	10	7	9	Always (Lagi)	Always (Lagi)	No	No	Daily	Daily	10	10	10	10	No	No	Always
75	59	Male	Vocational School	Never married	6	1	0	0	0	0	0	0	0	0	0	0	7	7	Yes	Yes	5,000 - 20,000	5,000 - 20,000	None (wala)	0	0	0	None (Wala)	0	0	0	1 to ²2 years	NA	10	10	8	8	Sometimes (Minsan)	Sometimes (Minsan)	No	No	Daily	<1 day/week	10	10	10	10	No	No	Often
76	46	Female	High School	Currently married/Common law/Living with partner	13	0	0	0	0	0	0	0	0	0	0	0	2	6	Yes	Yes	5,000 - 20,000	5,000 - 20,000	HMO membership (miyembro ng HMO)	0	1	0	HMO membership (miyembro ng HMO)	0	0	0	2 to ²5 years	NA	9	10	5	10	Always (Lagi)	Always (Lagi)	No	No	Daily	Daily	10	10	10	10	No	No	Often
77	74	Male	Vocational School	Currently married/Common law/Living with partner	35	0	0	0	0	0	0	0	0	0	0	0	2	2	No	No	Unknown	5,000 - 20,000	PhilHealth	1	0	0	PhilHealth	1	0	0	>10 years	>10 years	8	10	8	10	Often (Madalas)	Sometimes (Minsan)	Yes	Yes	Daily	Daily	10	9	10	10	Yes	Yes	Often
78	74	Female	High School	Widowed	32	1	1	0	0	0	0	0	0	0	0	0	3	2	Yes	Yes	5,000 - 20,000	5,000 - 20,000	PhilHealth	1	0	0	PhilHealth	1	0	0	2 to ²5 years	NA	8	9	5	8	Always (Lagi)	Always (Lagi)	No	No	Daily	Daily	10	10	10	10	No	No	Sometimes
79	47	Male	College/University	Never married	7	0	0	0	0	0	0	0	0	0	0	0	9	9	Yes	No	20,000 - 50,000	20,000 - 50,000	None (wala)	0	0	0	None (Wala)	0	0	0	1 to ²2 years	NA	9	10	7	10	Always (Lagi)	Always (Lagi)	No	No	5 days/week	Stopped medications	10	10	10	10	No	NA	Often
80	77	Male	College/University	Currently married/Common law/Living with partner	15	1	0	0	0	0	0	0	0	0	0	0	2	2	Yes	No	20,000 - 50,000	Less than 5,000	PhilHealth	1	0	0	PhilHealth	1	0	0	>10 years	>10 years	9	9	9	10	Always (Lagi)	Often (Madalas)	No	No	Daily	5 days/week	9	9	10	10	No	No	Often
81	73	Female	College/University	Currently married/Common law/Living with partner	10	1	0	0	0	0	0	0	0	0	0	0	2	2	Yes	No	5,000 - 20,000	Less than 5,000	PhilHealth	1	0	0	PhilHealth	1	0	0	5 to 10 years	NA	9	10	10	8	Always (Lagi)	No consult done in the past 6 months	No	No consult done in the past 6 months	Daily	5 days/week	9	8	9	9	No	No	Often
82	57	Female	High School	Widowed	11	0	0	0	0	0	0	0	0	0	0	0	3	3	Yes	Yes	5,000 - 20,000	5,000 - 20,000	PhilHealth	1	0	0	PhilHealth	1	0	0	2 to ²5 years	NA	9	10	9	9	Often (Madalas)	No consult done in the past 6 months	No	No consult done in the past 6 months	Daily	Daily	10	8	10	9	No	No	Always
83	57	Female	High School	Widowed	7	1	0	0	0	0	0	0	0	0	0	0	5	5	Yes	Yes	20,000 - 50,000	20,000 - 50,000	HMO membership (miyembro ng HMO)	0	1	0	HMO membership (miyembro ng HMO)	0	1	0	2 to ²5 years	2 to ²5 years	10	10	9	9	Always (Lagi)	Always (Lagi)	No	No	Daily	Daily	10	10	10	10	No	No	Often
84	65	Female	High School	Currently married/Common law/Living with partner	23	1	0	0	0	0	0	0	0	0	0	0	2	2	No	No	5,000 - 20,000	5,000 - 20,000	PhilHealth	1	0	0	PhilHealth	1	0	0	2 to ²5 years	NA	9	9	6	8	Often (Madalas)	Often (Madalas)	No	No	Daily	Daily	10	10	10	10	No	No	Often
85	60	Female	High School	Widowed	7	0	0	0	0	0	0	0	0	0	0	0	5	5	Yes	Yes	5,000 - 20,000	5,000 - 20,000	PhilHealth	1	0	0	PhilHealth	1	0	0	2 to ²5 years	5 to 10 years	9	10	9	10	Sometimes (Minsan)	Sometimes (Minsan)	No	No	Daily	Daily	10	10	10	10	No	No	Often
86	66	Male	College/University	Currently married/Common law/Living with partner	8	1	0	0	0	0	0	0	0	0	0	0	12	12	No	No	5,000 - 20,000	5,000 - 20,000	PhilHealth	1	0	0	PhilHealth	1	0	0	2 to ²5 years	NA	8	9	8	8	Sometimes (Minsan)	No consult done in the past 6 months	No	No consult done in the past 6 months	3 days/week	Stopped medications	9	9	10	9	No	NA	Often
87	64	Female	High School	Widowed	7	1	0	0	0	0	0	0	0	0	0	0	2	1	No	No	Less than 5,000	Less than 5,000	PhilHealth	1	0	0	PhilHealth	1	0	0	2 to ²5 years	NA	9	10	8	9	Always (Lagi)	Often (Madalas)	No	No consult done in the past 6 months	Daily	Daily	10	10	10	10	No	No	Often
88	65	Female	High School	Widowed	11	1	0	0	0	0	0	0	0	0	0	0	1	1	No	No	5,000 - 20,000	5,000 - 20,000	PhilHealth	1	0	0	PhilHealth	1	0	0	2 to ²5 years	NA	8	10	7	8	Often (Madalas)	Often (Madalas)	No	No	Daily	Stopped medications	9	3	9	8	No	NA	Often
89	60	Female	College/University	Currently married/Common law/Living with partner	8	0	0	0	0	0	0	0	0	0	0	0	2	3	Yes	No	5,000 - 20,000	5,000 - 20,000	PhilHealth	1	0	0	PhilHealth,HMO membership (miyembro ng HMO)	1	1	0	2 to ²5 years	1 to ²2 years	8	9	10	10	Always (Lagi)	Always (Lagi)	No	No	Daily	Daily	9	9	10	10	No	No	Often
90	67	Female	College/University	Currently married/Common law/Living with partner	19	1	0	0	0	0	0	0	0	0	0	0	4	4	No	No	Unknown	Unknown	PhilHealth,HMO membership (miyembro ng HMO)	1	1	0	PhilHealth,HMO membership (miyembro ng HMO)	1	1	0	5 to 10 years	5 to 10 years	10	9	8	8	Always (Lagi)	Always (Lagi)	No	No	Daily	Daily	10	10	10	10	No	No	Often
91	60	Female	College/University	Currently married/Common law/Living with partner	35	0	0	0	0	0	0	0	0	0	0	0	4	4	Yes	Yes	5,000 - 20,000	5,000 - 20,000	PhilHealth	1	0	0	PhilHealth	1	0	0	5 to 10 years	5 to 10 years	9	10	8	9	Always (Lagi)	No consult done in the past 6 months	No	No consult done in the past 6 months	Daily	Stopped medications	10	10	10	9	No	NA	Always
92	64	Female	College/University	Widowed	14	1	0	0	0	0	0	0	0	0	0	0	4	3	No	No	5,000 - 20,000	5,000 - 20,000	PhilHealth	1	0	0	PhilHealth	1	0	0	2 to ²5 years	<1 year	8	10	9	9	Often (Madalas)	Often (Madalas)	No	Yes	Daily	Daily	10	9	10	10	No	Yes	Often
93	71	Female	College/University	Currently married/Common law/Living with partner	31	1	0	0	0	0	0	0	0	0	0	0	6	6	No	No	5,000 - 20,000	5,000 - 20,000	PhilHealth	1	0	0	PhilHealth	1	0	0	>10 years	NA	10	10	8	8	Often (Madalas)	No consult done in the past 6 months	No	No consult done in the past 6 months	Daily	Daily	9	8	9	9	No	Yes	Often
94	72	Female	High School	Never married	50	1	1	0	1	0	0	0	0	0	0	0	3	3	Yes	No	Less than 5,000	Less than 5,000	PhilHealth	1	0	0	PhilHealth	1	0	0	5 to 10 years	NA	9	9	9	10	Often (Madalas)	No consult done in the past 6 months	No	No consult done in the past 6 months	Daily	Daily	10	9	10	10	No	No	Often
95	64	Female	Vocational School	Currently married/Common law/Living with partner	6	1	0	0	0	0	0	0	0	0	0	0	7	4	No	No	5,000 - 20,000	5,000 - 20,000	PhilHealth	1	0	0	PhilHealth,HMO membership (miyembro ng HMO)	1	1	0	2 to ²5 years	<1 year	9	10	10	10	Often (Madalas)	Always (Lagi)	No	No	Daily	Daily	10	8	10	10	No	No	Often
96	62	Female	High School	Widowed	10	1	0	0	0	0	0	0	0	0	0	0	5	4	Yes	Yes	5,000 - 20,000	5,000 - 20,000	None (wala)	0	0	0	PhilHealth	1	0	0	2 to ²5 years	<1 year	8	9	8	10	Always (Lagi)	Often (Madalas)	No	No	Daily	Daily	9	9	10	10	No	No	Often
97	71	Male	High School	Currently married/Common law/Living with partner	15	0	0	0	0	0	0	0	0	0	0	0	3	3	Yes	Yes	Less than 5,000	Less than 5,000	PhilHealth	1	0	0	PhilHealth	1	0	0	>10 years	>10 years	9	10	8	10	Often (Madalas)	Often (Madalas)	No	No	Daily	Daily	10	10	10	10	No	No	Often
98	53	Female	High School	Currently married/Common law/Living with partner	6	0	0	0	0	0	0	0	0	1	0	0	5	5	No	No	Unknown	Unknown	None (wala)	0	0	0	None (Wala)	0	0	0	5 to 10 years	NA	9	10	9	9	Always (Lagi)	No consult done in the past 6 months	No	No consult done in the past 6 months	<1 day/week	Daily	10	10	10	10	No	No	Often
99	56	Female	College/University	Widowed	16	1	0	0	0	0	0	0	0	0	0	0	10	10	Yes	Yes	50,001 - 80,000	Unknown	PhilHealth,HMO membership (miyembro ng HMO)	1	1	0	PhilHealth	1	0	0	2 to ²5 years	NA	10	10	7	9	Always (Lagi)	Sometimes (Minsan)	No	No	Daily	Stopped medications	10	10	8	8	Yes	No	Often
100	51	Female	High School	Currently married/Common law/Living with partner	8	0	0	0	0	0	0	0	0	0	0	0	9	9	Yes	Yes	5,000 - 20,000	5,000 - 20,000	PhilHealth	1	0	0	PhilHealth	1	0	0	1 to ²2 years	NA	10	10	7	10	Sometimes (Minsan)	Sometimes (Minsan)	No	No	<1 day/week	Stopped medications	10	10	10	10	No	No	Sometimes
101	54	Female	College/University	Currently married/Common law/Living with partner	27	0	0	0	0	0	0	0	0	0	0	0	5	3	Yes	No	³ 230,001	20,000 - 50,000	PhilHealth	1	0	0	PhilHealth	1	0	0	1 to ²2 years	<1 year	5	10	4	10	Rarely (Bihira)	Never (Hindi)	No	No	Daily	Daily	10	10	10	10	No	No	Always
102	55	Female	College/University	Currently married/Common law/Living with partner	20	1	0	0	0	0	0	0	0	0	0	0	5	5	Yes	No	5,000 - 20,000	5,000 - 20,000	PhilHealth	1	0	0	PhilHealth	1	0	0	1 to ²2 years	1 to ²2 years	10	10	5	10	Rarely (Bihira)	Rarely (Bihira)	No	No	Daily	Daily	7	6	10	8	Yes	Yes	Often
103	55	Female	College/University	Separated /divorced/annulled	3	1	1	0	0	0	0	0	0	0	0	0	2	2	Yes	Yes	Less than 5,000	Less than 5,000	PhilHealth	1	0	0	PhilHealth	1	0	0	2 to ²5 years	<1 year	10	10	10	10	Always (Lagi)	Always (Lagi)	Yes	Yes	Daily	Daily	10	10	10	10	No	No	Sometimes
104	49	Female	Vocational School	Never married	15	1	0	0	0	0	0	0	0	0	0	0	5	5	Yes	Yes	5,000 - 20,000	5,000 - 20,000	PhilHealth	1	0	0	PhilHealth	1	0	0	>10 years	>10 years	10	10	9	9	Always (Lagi)	Always (Lagi)	No	No	Daily	Daily	10	6	10	10	No	No	Always
105	55	Female	College/University	Currently married/Common law/Living with partner	17	0	0	0	0	0	1	0	0	0	0	0	5	5	No	No	110,001 - 140,000	110,001 - 140,000	PhilHealth	1	0	0	PhilHealth	1	0	0	>10 years	<1 year	10	10	10	10	Always (Lagi)	Always (Lagi)	No	No	Daily	Daily	10	8	10	10	No	No	Always
106	49	Male	College/University	Currently married/Common law/Living with partner	6	1	0	0	0	0	0	0	0	0	0	0	4	4	Yes	Yes	5,000 - 20,000	20,000 - 50,000	PhilHealth	1	0	0	PhilHealth	1	0	0	2 to ²5 years	1 to ²2 years	6	7	7	10	Sometimes (Minsan)	Sometimes (Minsan)	Yes	Yes	Daily	Daily	6	6	8	8	Yes	Yes	Rarely
107	53	Female	College/University	Currently married/Common law/Living with partner	10	1	0	0	0	0	0	0	0	0	0	0	5	5	No	No	5,000 - 20,000	5,000 - 20,000	None (wala)	0	0	0	None (Wala)	0	0	0	2 to ²5 years	<1 year	1	4	5	9	Sometimes (Minsan)	Sometimes (Minsan)	Yes	Yes	Daily	Daily	10	10	10	10	Yes	Yes	Sometimes
108	54	Female	Primary	Currently married/Common law/Living with partner	11	1	0	0	0	0	0	0	0	0	0	0	3	3	Yes	Yes	Less than 5,000	Less than 5,000	None (wala)	0	0	0	None (Wala)	0	0	0	5 to 10 years	NA	10	10	1	1	Rarely (Bihira)	Rarely (Bihira)	Yes	Yes	Daily	Daily	9	4	9	5	Yes	Yes	Sometimes
109	61	Female	High School	Currently married/Common law/Living with partner	10	1	0	0	0	0	0	0	0	0	0	0	4	4	No	No	5,000 - 20,000	5,000 - 20,000	PhilHealth	1	0	0	PhilHealth	1	0	0	5 to 10 years	<1 year	10	9	6	1	Often (Madalas)	Often (Madalas)	No	No	Daily	Daily	10	10	10	10	No	No	Always
110	49	Male	High School	Currently married/Common law/Living with partner	8	1	0	0	0	0	0	0	0	0	0	0	7	7	Yes	No	5,000 - 20,000	Less than 5,000	PhilHealth	1	0	0	PhilHealth	1	0	0	<1 year	<1 year	6	6	1	1	Sometimes (Minsan)	Sometimes (Minsan)	Yes	Yes	Daily	Daily	10	10	10	10	Yes	Yes	Always
111	43	Male	College/University	Currently married/Common law/Living with partner	25	0	0	0	0	0	0	0	0	0	0	0	5	5	Yes	No	Less than 5,000	Less than 5,000	PhilHealth	1	0	0	PhilHealth	1	0	0	2 to ²5 years	1 to ²2 years	8	10	3	6	Always (Lagi)	Always (Lagi)	No	No	Daily	Daily	10	3	10	6	Yes	Yes	Sometimes
112	59	Male	Primary	Currently married/Common law/Living with partner	10	0	0	0	0	0	0	0	0	0	0	0	12	12	No	No	5,000 - 20,000	5,000 - 20,000	None (wala)	0	0	0	None (Wala)	0	0	0	2 to ²5 years	<1 year	8	9	3	9	Sometimes (Minsan)	Sometimes (Minsan)	Yes	No	Daily	Daily	10	10	10	10	Yes	Yes	Sometimes
113	57	Female	Primary	Widowed	8	0	0	0	0	0	0	0	0	0	0	0	3	6	Yes	No	5,000 - 20,000	Less than 5,000	PhilHealth	1	0	0	PhilHealth	1	0	0	2 to ²5 years	<1 year	7	10	10	8	Sometimes (Minsan)	Sometimes (Minsan)	Yes	Yes	Daily	Daily	9	9	9	10	Yes	Yes	Always
114	45	Male	High School	Currently married/Common law/Living with partner	4	0	1	0	0	0	0	0	0	0	0	0	2	2	Yes	Yes	5,000 - 20,000	5,000 - 20,000	PhilHealth,Private health insurance (ibang private insurance)	1	0	1	PhilHealth,Private health insurance (ibang private insurance)	1	0	1	2 to ²5 years	1 to ²2 years	10	10	5	8	Sometimes (Minsan)	Sometimes (Minsan)	Yes	Yes	Daily	Daily	7	7	8	6	Yes	Yes	Sometimes
115	63	Female	High School	Separated /divorced/annulled	7	0	0	0	0	0	0	0	1	0	0	0	4	4	Yes	Yes	5,000 - 20,000	Less than 5,000	PhilHealth,Private health insurance (ibang private insurance)	1	0	1	PhilHealth,Private health insurance (ibang private insurance)	1	0	1	1 to ²2 years	<1 year	5	7	4	6	Always (Lagi)	Sometimes (Minsan)	Yes	Yes	Daily	Daily	7	7	3	8	Yes	Yes	Sometimes
116	57	Female	High School	Currently married/Common law/Living with partner	9	0	0	0	0	0	0	0	0	0	0	0	4	4	Yes	Yes	20,000 - 50,000	Less than 5,000	PhilHealth	1	0	0	PhilHealth	1	0	0	5 to 10 years	NA	7	10	1	5	Rarely (Bihira)	Rarely (Bihira)	No	No	3 days/week	3 days/week	8	4	6	7	No	Yes	Often
117	50	Female	High School	Widowed	20	1	0	0	0	0	0	0	0	0	0	0	4	10	No	No	5,000 - 20,000	5,000 - 20,000	PhilHealth	1	0	0	PhilHealth	1	0	0	<1 year	NA	10	9	4	8	Rarely (Bihira)	Never (Hindi)	Yes	Yes	Daily	Daily	8	7	9	10	Yes	Yes	Never
118	56	Female	Vocational School	Currently married/Common law/Living with partner	8	1	0	0	0	0	0	0	0	0	0	0	3	3	Yes	No	5,000 - 20,000	5,000 - 20,000	PhilHealth	1	0	0	PhilHealth	1	0	0	2 to ²5 years	<1 year	9	9	9	9	Always (Lagi)	Sometimes (Minsan)	No	Yes	Daily	Daily	9	7	10	7	No	No	Always
119	63	Female	High School	Currently married/Common law/Living with partner	18	1	0	0	0	0	0	0	0	0	0	0	2	3	Yes	Yes	5,000 - 20,000	Less than 5,000	PhilHealth	1	0	0	PhilHealth	1	0	0	5 to 10 years	5 to 10 years	1	5	8	6	Always (Lagi)	Sometimes (Minsan)	No	Yes	Daily	Daily	5	10	10	8	Yes	Yes	Sometimes
120	69	Female	College/University	Currently married/Common law/Living with partner	24	1	0	0	0	0	0	0	0	0	0	0	3	3	No	No	20,000 - 50,000	20,000 - 50,000	PhilHealth	1	0	0	PhilHealth	1	0	0	>10 years	>10 years	9	8	7	7	Often (Madalas)	Sometimes (Minsan)	Yes	Yes	Daily	Daily	8	7	7	8	Yes	Yes	Sometimes
121	45	Female	High School	Currently married/Common law/Living with partner	6	1	0	0	0	0	0	0	0	0	0	0	8	8	No	Yes	5,000 - 20,000	20,000 - 50,000	PhilHealth	1	0	0	PhilHealth	1	0	0	<1 year	<1 year	10	9	1	5	Never (Hindi)	Never (Hindi)	Yes	Yes	<1 day/week	<1 day/week	5	8	8	9	Yes	Yes	Never
122	63	Female	College/University	Widowed	10	0	0	0	1	0	0	0	0	0	0	0	6	6	No	No	5,000 - 20,000	5,000 - 20,000	PhilHealth	1	0	0	PhilHealth	1	0	0	1 to ²2 years	<1 year	9	8	10	9	Always (Lagi)	Always (Lagi)	No	Yes	Daily	Daily	9	10	8	10	No	Yes	Always
123	51	Female	Primary	Currently married/Common law/Living with partner	10	1	0	0	0	0	0	0	0	0	0	0	14	14	No	No	5,000 - 20,000	5,000 - 20,000	PhilHealth	1	0	0	PhilHealth	1	0	0	2 to ²5 years	1 to ²2 years	9	10	9	8	Always (Lagi)	Always (Lagi)	Yes	Yes	Daily	Daily	7	7	7	9	Yes	Yes	Sometimes
124	59	Female	High School	Separated /divorced/annulled	4	1	0	0	0	0	0	0	0	0	0	0	11	9	No	No	5,000 - 20,000	5,000 - 20,000	PhilHealth	1	0	0	PhilHealth	1	0	0	2 to ²5 years	2 to ²5 years	10	3	2	7	Sometimes (Minsan)	Rarely (Bihira)	Yes	Yes	Daily	Daily	10	8	8	9	No	No	Often
125	44	Female	College/University	Currently married/Common law/Living with partner	4	1	0	0	0	0	0	0	0	0	0	1	2	2	No	No	5,000 - 20,000	Less than 5,000	PhilHealth	1	0	0	PhilHealth	1	0	0	1 to ²2 years	<1 year	9	5	5	6	Rarely (Bihira)	Rarely (Bihira)	Yes	Yes	Daily	Daily	8	8	7	8	Yes	Yes	Rarely
126	36	Male	College/University	Currently married/Common law/Living with partner	11	0	0	0	0	0	0	0	0	0	0	0	4	3	Yes	Yes	20,000 - 50,000	20,000 - 50,000	PhilHealth	1	0	0	PhilHealth	1	0	0	2 to ²5 years	1 to ²2 years	5	8	8	7	Always (Lagi)	Always (Lagi)	No	No	Daily	Daily	7	5	9	9	No	No	Always
127	32	Female	College/University	Currently married/Common law/Living with partner	3	1	0	0	0	0	0	0	0	0	0	0	5	6	Yes	No	5,000 - 20,000	5,000 - 20,000	None (wala)	0	0	0	PhilHealth	1	0	0	1 to ²2 years	1 to ²2 years	9	9	7	5	Rarely (Bihira)	Rarely (Bihira)	Yes	Yes	Daily	Daily	8	7	7	8	Yes	Yes	Rarely
128	66	Female	College/University	Widowed	19	1	0	0	0	0	0	0	0	0	0	0	6	5	No	No	5,000 - 20,000	5,000 - 20,000	PhilHealth	1	0	0	PhilHealth	1	0	0	>10 years	>10 years	9	9	9	9	Always (Lagi)	Always (Lagi)	No	No	Daily	Daily	9	9	8	7	Yes	Yes	Sometimes
129	51	Female	College/University	Currently married/Common law/Living with partner	30	0	0	0	0	0	0	0	0	0	0	0	2	2	Yes	No	5,000 - 20,000	5,000 - 20,000	PhilHealth	0	0	0	PhilHealth	1	0	0	>10 years	<1 year	9	9	9	8	Always (Lagi)	Always (Lagi)	No	No	Daily	Daily	9	8	9	9	No	No	Always
130	64	Male	High School	Currently married/Common law/Living with partner	15	1	0	0	0	0	0	0	0	0	0	0	2	2	No	No	5,000 - 20,000	5,000 - 20,000	PhilHealth	0	0	0	PhilHealth	1	0	0	2 to ²5 years	2 to ²5 years	9	9	9	10	Sometimes (Minsan)	Sometimes (Minsan)	Yes	Yes	Daily	Daily	9	9	9	9	Yes	Yes	Rarely
131	51	Female	High School	Currently married/Common law/Living with partner	6	1	0	0	0	0	0	0	0	0	0	0	5	3	Yes	No	5,000 - 20,000	5,000 - 20,000	PhilHealth,Private health insurance (ibang private insurance)	0	0	0	PhilHealth,Private health insurance (ibang private insurance)	1	0	1	5 to 10 years	1 to ²2 years	10	9	7	6	Often (Madalas)	Often (Madalas)	Yes	Yes	Daily	Daily	8	9	9	8	Yes	Yes	Often
132	70	Female	High School	Widowed	40	1	0	0	0	0	0	0	0	0	0	0	7	7	No	No	5,000 - 20,000	5,000 - 20,000	PhilHealth	0	0	0	PhilHealth	1	0	0	>10 years	5 to 10 years	9	9	9	8	Always (Lagi)	Always (Lagi)	No	No	Daily	Daily	8	8	9	9	No	No	Often
133	65	Female	College/University	Currently married/Common law/Living with partner	9	0	0	0	0	0	0	0	0	0	0	0	2	2	No	No	5,000 - 20,000	5,000 - 20,000	PhilHealth	0	0	0	PhilHealth	1	0	0	<1 year	5 to 10 years	9	9	5	7	Rarely (Bihira)	Rarely (Bihira)	Yes	Yes	Daily	Daily	8	8	10	10	Yes	Yes	Sometimes
134	52	Female	College/University	Currently married/Common law/Living with partner	10	0	0	0	0	0	0	0	0	0	0	0	3	3	Yes	Yes	50,001 - 80,000	20,000 - 50,000	PhilHealth	0	0	0	PhilHealth	1	0	0	>10 years	<1 year	9	8	8	6	Often (Madalas)	Often (Madalas)	No	No	Daily	Daily	10	8	10	7	No	No	Always
135	52	Female	College/University	Separated /divorced/annulled	11	1	0	0	0	0	0	0	0	0	0	0	5	3	Yes	No	5,000 - 20,000	Less than 5,000	PhilHealth	0	0	0	PhilHealth	1	0	0	1 to ²2 years	<1 year	10	10	1	1	Always (Lagi)	Always (Lagi)	No	No	Daily	Daily	10	10	10	10	No	No	Always
136	37	Female	College/University	Currently married/Common law/Living with partner	13	0	0	0	0	0	0	0	0	0	0	0	6	6	Yes	No	20,000 - 50,000	5,000 - 20,000	None (wala)	0	0	0	None (Wala)	0	0	0	2 to ²5 years	<1 year	8	9	8	9	Rarely (Bihira)	Rarely (Bihira)	Yes	Yes	Daily	Daily	8	8	8	7	No	No	Rarely
137	57	Male	High School	Currently married/Common law/Living with partner	20	1	0	0	0	0	0	0	0	0	0	0	3	3	Yes	No	5,000 - 20,000	Less than 5,000	None (wala)	0	0	0	None (Wala)	0	0	0	5 to 10 years	1 to ²2 years	9	9	8	9	Rarely (Bihira)	Rarely (Bihira)	Yes	Yes	Daily	Daily	6	5	7	7	Yes	Yes	Rarely
138	54	Male	High School	Currently married/Common law/Living with partner	11	0	0	0	0	0	0	0	0	0	0	0	8	8	Yes	No	5,000 - 20,000	5,000 - 20,000	None (wala)	0	0	0	None (Wala)	0	0	0	5 to 10 years	NA	9	8	7	7	Sometimes (Minsan)	Rarely (Bihira)	Yes	Yes	Daily	Daily	8	7	8	8	Yes	Yes	Sometimes
139	66	Male	Vocational School	Currently married/Common law/Living with partner	8	1	0	0	0	0	0	0	0	0	0	0	5	5	No	No	5,000 - 20,000	5,000 - 20,000	PhilHealth	0	0	0	PhilHealth	1	0	0	2 to ²5 years	<1 year	9	8	9	9	Often (Madalas)	Often (Madalas)	No	No	Daily	Daily	10	7	9	8	No	No	Often
140	71	Female	High School	Widowed	3	1	0	0	0	0	0	0	0	0	0	0	5	5	No	No	20,000 - 50,000	20,000 - 50,000	PhilHealth	0	0	0	PhilHealth	1	0	0	5 to 10 years	<1 year	9	9	10	8	Often (Madalas)	Often (Madalas)	No	No	Daily	Daily	9	10	10	10	No	No	Often
141	64	Male	College/University	Separated /divorced/annulled	17	1	0	0	0	0	0	0	0	0	0	0	1	1	Yes	No	5,000 - 20,000	Less than 5,000	PhilHealth	0	0	0	PhilHealth	1	0	0	2 to ²5 years	<1 year	8	9	8	8	Sometimes (Minsan)	Sometimes (Minsan)	No	No	Daily	Daily	10	10	9	9	No	No	Sometimes
142	63	Female	High School	Currently married/Common law/Living with partner	15	1	0	0	0	0	0	0	0	0	0	0	8	8	No	No	5,000 - 20,000	5,000 - 20,000	PhilHealth	0	0	0	PhilHealth	1	0	0	5 to 10 years	1 to ²2 years	5	5	7	6	Sometimes (Minsan)	Sometimes (Minsan)	Yes	Yes	Daily	Daily	10	10	10	9	Yes	Yes	Sometimes
143	68	Female	College/University	Separated /divorced/annulled	21	1	0	0	0	0	0	0	0	0	0	0	4	4	Yes	No	5,000 - 20,000	Less than 5,000	PhilHealth	0	0	0	PhilHealth	1	0	0	>10 years	<1 year	5	5	5	5	Rarely (Bihira)	Rarely (Bihira)	Yes	Yes	Daily	Daily	6	8	7	7	Yes	Yes	Sometimes
144	59	Female	Primary	Currently married/Common law/Living with partner	6	0	0	0	0	0	0	0	0	0	0	0	10	5	No	No	5,000 - 20,000	5,000 - 20,000	None (wala)	0	0	0	None (Wala)	0	0	0	2 to ²5 years	NA	7	8	1	1	Rarely (Bihira)	No consult done in the past 6 months	Yes	No consult done in the past 6 months	Daily	Daily	7	8	8	8	Yes	Yes	Rarely
145	62	Female	College/University	Widowed	10	0	0	1	0	0	0	0	0	0	0	0	9	10	No	No	5,000 - 20,000	5,000 - 20,000	PhilHealth	0	0	0	PhilHealth	1	0	0	2 to ²5 years	<1 year	10	10	5	6	Sometimes (Minsan)	Sometimes (Minsan)	Yes	Yes	Daily	Daily	10	5	6	6	Yes	Yes	Sometimes
146	43	Female	College/University	Never married	29	1	0	0	0	0	0	0	0	0	0	0	10	2	Yes	Yes	80,001 - 110,000	20,000 - 50,000	PhilHealth	0	0	0	PhilHealth	1	0	0	5 to 10 years	<1 year	8	6	9	8	Rarely (Bihira)	Often (Madalas)	Yes	No	Daily	Daily	8	5	6	7	Yes	No	Rarely
147	59	Male	High School	Widowed	9	0	0	0	0	0	0	0	0	0	0	0	4	5	No	No	5,000 - 20,000	5,000 - 20,000	PhilHealth	0	0	0	PhilHealth	1	0	0	2 to ²5 years	<1 year	6	7	2	4	Never (Hindi)	Rarely (Bihira)	Yes	Yes	3 days/week	3 days/week	6	2	5	2	Yes	Yes	Rarely
148	68	Female	College/University	Widowed	4	1	0	0	0	0	0	0	0	0	0	0	4	4	No	No	5,000 - 20,000	5,000 - 20,000	PhilHealth	0	0	0	PhilHealth	1	0	0	2 to ²5 years	<1 year	10	10	10	10	Rarely (Bihira)	Rarely (Bihira)	Yes	Yes	Daily	Daily	8	9	9	8	Yes	Yes	Rarely
149	72	Female	Vocational School	Currently married/Common law/Living with partner	3	0	0	0	0	0	0	0	0	0	0	0	5	5	No	No	20,000 - 50,000	5,000 - 20,000	PhilHealth	0	0	0	PhilHealth	1	0	0	<1 year	<1 year	8	9	4	7	Sometimes (Minsan)	Sometimes (Minsan)	No	No	Daily	Daily	8	8	8	4	No	No	Often
150	45	Male	College/University	Currently married/Common law/Living with partner	21	0	0	0	0	0	0	0	0	0	0	0	3	3	No	No	5,000 - 20,000	Less than 5,000	PhilHealth	0	0	0	PhilHealth	1	0	0	5 to 10 years	1 to ²2 years	6	5	4	4	Sometimes (Minsan)	Sometimes (Minsan)	Yes	Yes	Daily	Daily	6	5	6	7	Yes	Yes	Rarely
[truncated: 10 more columns]
